# Supplementary material for: GIDISdb: a gene expression database for exploring human immune responses in infectious diseases
Source: Database (Oxford). 2026 Jul 9;2026:baag036. doi: 10.1093/database/baag036 (PMC13347401; doi:10.1093/database/baag036)
Supplement: baag036_Supplementary_Tables [file baag036_supplementary_tables.xlsx]

## Sheet: Table S1. Summary of BioProject
Table S1. Summary of BioProjects Included in This Study
BioProject	Time_an_Organization	PMID	Contributors
PRJEB14743	19-Nov-2016, European Bioinformatics Institute	PMID: 27651416	SANDRA REGINA MARUYAMA, Joo Silva
PRJEB31975	2-Jul-2020, European Bioinformatics Institute	PMID: 32760401	Olivia Estévez-Martínez
PRJEB34211	24-Mar-2020, European Bioinformatics Institute	PMID: 32760401	Carolin Turner
PRJEB37238	24-Mar-2020, European Bioinformatics Institute		Carolin Turner
PRJEB47548	20-Jul-2022, European Bioinformatics Institute		Heather Jackson, Myrsini Kaforou
PRJNA258216	14-Aug-2014, Benaroya Research Institute	PMID: 25314013	Speake C, Linsley PS, Whalen E, Chaussabel D, Presnell SR, Mason MJ, Gersuk VH, OPBrien KK, Nguyen Q, Greenbaum CJ, Buckner JH, Malhotra U
PRJNA327986	6-Jul-2016, BIOM, TWINCORE	PMID: 25314013	de Araujo LS, Vaas LA, Geffers R, Mello FC, Saad MH, Pessler F
PRJNA329148	14-Jul-2016, 402 Blockley Hall, Department of Biostatistics, Epidemi andology Informatics, University of Pennsylvania	PMID: 30665420	Englert JA, Cho MH, Himes BE, Baron RM
PRJNA395234	20-Jul-2017, Salgame, Medicine, Rutgers New Jersey Medical School	PMID: 33482742P, PMID: 36248906	Salgame P, Johnson WE
PRJNA418996	17-Nov-2017, Medicine, Medicine, Rutgers University	PMID: 29764370	Salgame P, Du P, Verma S
PRJNA422128	12-Dec-2017, The Francis Crick Institute	PMID: 29921861	Singhania A, Verma R, Graham CM, Lee J, Trang T, Richardson M, Lecine P, Leissner P, Berry MP, Wilkinson RJ, Kaiser K, Rodrigue M, Woltmann G, Haldar P, OPGarra A
PRJNA422129	12-Dec-2017, The Francis Crick Institute	PMID: 29921861	Singhania A, Verma R, Graham CM, Lee J, Trang T, Richardson M, Lecine P, Leissner P, Berry MP, Wilkinson RJ, Kaiser K, Rodrigue M, Woltmann G, Haldar P, OPGarra A
PRJNA422130	12-Dec-2017, The Francis Crick Institute	PMID: 29921861	Singhania A, Verma R, Graham CM, Lee J, Trang T, Richardson M, Lecine P, Leissner P, Berry MP, Wilkinson RJ, Kaiser K, Rodrigue M, Woltmann G, Haldar P, OPGarra A
PRJNA422163	1-Dec2-2017, The Francis Crick Institute	PMID: 29921861	Singhania A, Verma R, Graham CM, Lee J, Trang T, Richardson M, Lecine P, Leissner P, Berry MP, Wilkinson RJ, Kaiser K, Rodrigue M, Woltmann G, Haldar P, OPGarra A
PRJNA470512	8-May-18	PMID: 32533832	Eckold C, Cliff JM, Dockrell HM, Kumar V, van Crevel R
PRJNA492481	21-Sep-2018, Immunology and Functional Genomics, Centro Cardiologico Monzino IRCCS		Piacentini L, Chiesa M, Bono E, Colombo GI
PRJNA505338	13-Nov-2018, Biochemistry, IISC	PMID: 35118358P, PMID: 28065665	Vyakarnam A, Basu S, Swaminathan S, Mohan A, Sambarey A, Devaprasad A, Ahmed A, Rath S, Chandra N
PRJNA509461	11-Dec-2018, i3-immuno, Unité Immunologie-Immunopathologie-Immunothérapie, INSERM/UPMC		Leal Valentim F, Mariotti-Ferrandiz E, Klatzmann D, Six A, Konza O
PRJNA509869	13-Dec-2018, Genetics and Molecular Medicine, KingPs College London	PMID: 31539532	Catapano M, Capon F
PRJNA512474	2-Jan-2019, Section of Pediatric Pulmonology, Nationwide Children’s Hospital		Kopp BT, Fitch JR, Jaramillo L, Shrestha CL, Zhang S, Palacios S, Woodley F, Hayes D Jr, Ramilo O, White P, Mejias A
PRJNA521868	12-Feb-2019, Jeff Rathmell Lab, PMI, Vanderbilt University Medical Center	PMID: 30826177	Aune TM, Karijolich J
PRJNA553703	10-Jul-2019, Wijmenga Lab, Department of Genetics, University of Groningen, University Medical Center	PMID: 32532224	Aguirre-Gamboa R, de Klein N, Li Y
PRJNA562305	26-Aug-2019, Génétique de Maladies Rares, IURC, Montpellier University	PMID: 32302349	De Sario A, Pineau F, Caimmi D, Magahaes M, Fremy E, Mohamed A, Mely L, Leroy S, Murris M, Claustres M, Chiron R
PRJNA595691	14-Dec-2019, National University of Singapore		Balamurugan Periaswamy
PRJNA638653	10-Jun-2020, Division of Computational Biomedicine, Boston University	PMID: 33482742P, PMID: 36248906	Johnson WE
PRJNA647880	22-Jul-2020, Infection Genetics, HZI	PMID: 33640018	Schughart K
PRJNA649487	29-Jul-2020, Infection Genetics, HZI	PMID: 33627703	Schughart K
PRJNA649786	30-Jul-2020, Singapore Immunology Network (SIgN)		Fong SW, Yeo NK, Chan YH, Amrun SN, Lee B, Ang N, Lum J, Shihui F, Chee RS, Torres-Ruesta A, Lee CY, Carissimo G, Chang ZW, Goh YS, Poh CM, Tay MZ, Young BE, Tambyah PA, Kalimuddin S, Leo YS, Lye DC, Howland SW, Renia L, Ng LF
PRJNA660611	1-Sep-2020, Infection Genetics, HZI	PMID: 34777354	Schughart K
PRJNA662344	8-Sep-2020, IMMUNOREGULATION AND INFECTION LABORATORY, Francis Crick Insititue	PMID: 34491266	Tabone O, OPGarra A
PRJNA664368	18-Sep-2020, Infectious Disease, Imperial College London	PMID: 33746987	Wilkinson KA, Lai R
PRJNA672843	28-Oct-2020, Inflammatory Disease Section, NHGRI, NIH		Beck D, Balanda N, Oda H
PRJNA679264	18-Nov-2020, Duke University	PMID: 33597532P, PMID: 34001247	McClain M, Constantine F, Liu Y, Burke T
PRJNA680771	5-Nov-2020, Cidacs, Instituto Gonçalo Moniz	PMID: 33692804	Queiroz A
PRJNA683803	9-Dec-2020, Medicine, University of Minnesota	PMID: 33863324	Vlasova-St. Louis I
PRJNA700863	9-Feb-2021, Singapore Immunology Network (SIgN)		Chan Y, Fong S, Poh CM, Carissimo G, Yeo NK, Amrun SN, Lim J, Xu W, Chee RS, Torres-Ruesta A, Lee CY, Tay MZ, Chang ZW, Tan S, Kalimuddin S, Young BE, Leo Y, Lee B, Rötzschke O, Lye DC, Renia L, Ng LF
PRJNA702558	17-Feb-2021, Pharmacology & Linda Crnic Institute for Down Syndrome, University of Colorado Anschutz Medical Campus	PMID: 33724185P, PMID: 35217532	Galbraith MD, Smith KP, Sullivan KD, Espinosa JM
PRJNA717024	24-Mar-2021, Temple University		Roberto Caricchio
PRJNA722046	14-Apr-2021, AI Lab, GAIRI, Genuity Science	PMID: 34698500	Li RY, Carapito R
PRJNA725183	26-Apr-2021, National and Kapodistrian University of Athens	PMID: 34675930	Sfikakis PP, Verrou K, Tsitsilonis O, Paraskevis D, Kastritis E, Lianidou E, Moutsatsou P, Terpos E, Trougakos I, Chini V, Manoloukos M, Moulos P, Pavlopoulos GA, Kollias G, Ampatziadis-Michailidis G, Hatzis P, Dimopoulos MA
PRJNA735653	7-Jun-2021, Center for Applied Genomics and Precision Medicine, Duke University	PMID: 34225776	Myers RA, Steinbrink JM, McClain MT
PRJNA735656	7-Jun-2021, Center for Applied Genomics and Precision Medicine, Duke University	PMID: 34225776	Myers RA, Steinbrink JM, McClain MT
PRJNA741686	26-Jun-2021, University of California San Francisco	PMID: 36239699	Jagannathan P, Hu Z, van der Ploeg K, Martinez Mori DA
PRJNA768419	4-Oct-2021, Microbiology and Immunology, University of British Columbia	PMID: 37090709P, PMID: 36690713P, PMID: 35027333	Baghela A, Hancock RE
PRJNA771014	13-Oct-2021, Neuroscience, Icahn School of Medicine at Mount Sinai	PMID: 35013133P, PMID: 39054328	Cathomas F, Bevilacqua L, Ramakrishnan A, Russo SJ, Murrough JW
PRJNA775989	28-Oct-2021, National Institutes of Health	PMID: 34794498	Henning AN, De Giorgi V
PRJNA777562	3-Nov-2021, National Institute of Infectious Diseases	PMID: 36065290	Yahara H, Yahara K
PRJNA794277	5-Jan-2022, Columbia University		Matthew Cummings
PRJNA807370	15-Feb-2022, Biochemistry, IISC	PMID: 37438430P, PMID: 35971789	Banerjee U, Chunchanur S, Rao P, Reddy M, Singh A, Chandra N
PRJNA815981	14-Mar-2022, Fraunhofer - Institute for Interfacial Engineering and Biotechnology IGB		Jan Mueller
